# Supplementary material for: The Influence of Competitive Level on Stretch-Shortening Cycle Function in Young Female Gymnasts
Source: Sports (Basel). 2022 Jul 6;10(7):107. doi: 10.3390/sports10070107 (PMC9323029; doi:10.3390/sports10070107)
Supplement: Supplementary file 1 [file sports-10-00107-s001.zip]

Archive with 1 entries (1 files):
- sports-1634583-supplementary.pdf
